# Supplementary material for: Artificial Intelligence in Gastric Cancer: Identifying Gastric Cancer Using Endoscopic Images with Convolutional Neural Network
Source: Cancers (Basel). 2021 Oct 20;13(21):5253. doi: 10.3390/cancers13215253 (PMC8582393; doi:10.3390/cancers13215253)
Supplement: Supplementary file 1 [file cancers-13-05253-s001.zip]

Archive with 1 entries (1 files):
- cancers-1404132-supplementary.pdf
